# Supplementary material for: Establishment of Functional PCR-Based Markers against Bacterial Leaf Blight Disease in Rice Landraces of Yunnan Province of China
Source: Life (Basel). 2023 Oct 23;13(10):2101. doi: 10.3390/life13102101 (PMC10608166; doi:10.3390/life13102101)
Supplement: Supplementary file 1 [file life-13-02101-s001.zip]

Archive with 1 entries (1 files):
- life-2606900-supplementary.pdf
